# Supplementary material for: Nutrient Composition of Ovary, Hepatopancreas and Muscle Tissues in Relation to Ovarian Development Stage of Female Swimming Crab, Portunus trituberculatus
Source: Animals (Basel). 2023 Oct 15;13(20):3220. doi: 10.3390/ani13203220 (PMC10603639; doi:10.3390/ani13203220)
Supplement: Supplementary file 1 [file animals-13-03220-s001.zip]

Archive with 1 entries (1 files):
- animals-2634710-supplementary.pdf
